# Supplementary material for: The Role of TP53 in Cisplatin Resistance in Mediastinal and Testicular Germ Cell Tumors
Source: Int J Mol Sci. 2021 Oct 29;22(21):11774. doi: 10.3390/ijms222111774 (PMC8583723; doi:10.3390/ijms222111774)
Supplement: Supplementary file 1 [file ijms-22-11774-s001.zip]

Archive with 1 entries (1 files):
- ijms-1422137-supplementary.pdf
